# Supplementary material for: Investigation of Protein and Epitope Characteristics of Oats and Its Implications for Celiac Disease
Source: Front Nutr. 2021 Sep 29;8:702352. doi: 10.3389/fnut.2021.702352 (PMC8511309; doi:10.3389/fnut.2021.702352)
Supplement: Supplementary file 1 [file Table_1.XLSX]

## Sheet: Sheet1
Supplementary Table 1
The origin-based eight subpopulations of the investigated oat samples
Geographical regions	Origin of samples	n
R1	Australia: 37, New Zealand: 2	39
R2	Belgium: 2, Holland: 2, Germany: 4, Poland: 2, England: 1	11
R3	Canada: 9, USA: 34	43
R4	Chile: 4, Ecuador: 1, Peru: 2	7
R5	China: 5, Japan: 2	7
R6	Finland: 2 , Sweden: 5	7
R7	Hungary: 40	40
R8	Misceleneus: South Africa: 7, Uzbegistan: 1	8
	Total	162
