# Supplementary material for: Investigation of Protein and Epitope Characteristics of Oats and Its Implications for Celiac Disease
Source: Front Nutr. 2021 Sep 29;8:702352. doi: 10.3389/fnut.2021.702352 (PMC8511309; doi:10.3389/fnut.2021.702352)
Supplement: Supplementary file 5 [file Table_5.XLSX]

## Sheet: Munka1
Supplementary Table 5
Characterization of a small population consisting of 32 Australian and 35 Hungarian samples by Ridascreen R5 sandwich ELISA tests.
Sample code	Gluten R5 (mg/kg) (mean, n=2)	StDev Gluten R5 (mg/kg) (n=2)
AUS01	5.90	1.02
AUS02	7.86	0.72
AUS03	21.99	2.83
AUS04	<LoD	N.A.
AUS05	<LoD	N.A.
AUS06	<LoD	N.A.
AUS07	23.60	0.97
AUS08	11.51	0.10
AUS10	17.61	0.90
AUS11	<LoD	N.A.
AUS13	<LoD	N.A.
AUS14	<LoD	N.A.
AUS15	<LoD	N.A.
AUS16	9.56	0.12
AUS17	14.82	1.99
AUS18	20.90	1.68
AUS19	<LoD	N.A.
AUS20	14.19	1.29
AUS21	<LoQ	N.A.
AUS22	<LoQ	N.A.
AUS23	6.32	0.03
AUS24	<LoD	N.A.
AUS25	18.46	0.52
AUS26	6.26	1.27
AUS27	<LoD	N.A.
AUS28	34.44	1.20
AUS29	<LoD	N.A.
AUS30	<LoD	N.A.
AUS31	<LoD	N.A.
AUS34	<LoD	N.A.
AUS35	<LoD	N.A.
AUS36	<LoQ	N.A.
HUN05	6.05	6.73
HUN06	<LoD	N.A.
HUN07	<LoD	N.A.
HUN08	<LoD	N.A.
HUN09	<LoD	N.A.
HUN10	<LoD	N.A.
HUN11	<LoD	N.A.
HUN12	<LoD	N.A.
HUN13	<LoQ	N.A.
HUN14	<LoD	N.A.
HUN15	<LoD	N.A.
HUN16	<LoQ	N.A.
HUN17	<LoD	N.A.
HUN18	<LoD	N.A.
HUN19	<LoD	N.A.
HUN20	<LoD	N.A.
HUN21	183.32	1.35
HUN22	<LoD	N.A.
HUN23	199.45	0.77
HUN24	<LoD	N.A.
HUN25	191.33	0.71
HUN26	<LoD	N.A.
HUN27	<LoD	N.A.
HUN29	49.98	1.27
HUN30	<LoD	N.A.
HUN31	190.54	1.51
HUN32	<LoQ	N.A.
HUN33	103.10	3.88
HUN34	106.40	0.79
HUN35	<LoQ	N.A.
HUN36	99.65	0.66
HUN37	94.81	0.82
HUN38	<LoQ	N.A.
HUN39	<LoQ	N.A.
HUN40	97.40	0.73
N.A. - not applicable; LoD - limit of detection: 1 and 2 mg/kg gluten for R5 tests, respectively; LoQ - limit of quantitation: 5 and 4 mg/kg gluten for R5.
